# Supplementary material for: The experience of self-compassion training among NHS healthcare professionals
Source: J Health Psychol. 2024 Jul 30;30(6):1227–41. doi: 10.1177/13591053241267041 (PMC12052951; doi:10.1177/13591053241267041)
Supplement: sj-xlsx-2-hpq-10.1177_13591053241267041 – Supplemental material for The experience of self-compassion training among NHS healthcare professionals [file sj-xlsx-2-hpq-10.1177_13591053241267041.xlsx]

## Sheet: Sheet1
2	More conscious of self-compassion made a difference without even the practicing	Raised consciousness of SC made a difference	Raised consciousness of SC through learning	Benefit of experience	Knowledge as beneficial
2	More conscious of self-compassion made a difference without even the practicing	Raised consciousness of SC made a difference	Raised consciousness of sc was positive	Benefit of experience	Knowledge as beneficial
3	Felt calmer- which was quite nice	Calm experience	Felt calmer knowing about sc	Benefit of experience	Knowledge as beneficial
4	a wee reminder every day: Compassion. Kindness, gentleness. Lovely	Acted as a reminder to act with compassion	SC practice was a daily reminder to be compassionate	Benefit of regular practice
4	a wee reminder every day: Compassion. Kindness, gentleness. Lovely	Positive experience	SC practice was positive	Benefit of regular practice
5	No expectations. Just curious about whether I would remember to do and understand what to do	No expectations	Lack of expectations about experience of learning	Benefit of experience
5	No expectations. Just curious about whether I would remember to do and understand what to do	Would I remember	Curious about the impact	Motivation
5	No expectations. Just curious about whether I would remember to do and understand what to do	Would I understand what to do	Curious about whether they would understand what to do	Motivation
6	It became easier to do with time	Practice became easier with time	Practice became easier with time	Prioritisation
7	Definitely something you had to practice doing. Like a muscle memory	Impact of practice- muscle memory	Regular practice felt like it created a muscle memory	Prioritisation
8	Nothing that got in the way of learning about SC	No barrier to learning	Nothing got in the way of learning	Benefit of experience
9	Enjoyed particularly feeling able to say to ourselves that we are good enough	Positive experience	Positive feeling- feeling able to be SC	Benefit of experience
9	Enjoyed particularly feeling able to say to ourselves that we are good enough	Remind oneself you're good enough	SC- saying to self that you are good enough	Benefit of experience
10	Remembering when entering into cycle of self doubt, to remind oneself that you're good enough	Antidote to self doubt	SC- antidote to self-doubt	Benefit of regular practice
11	Pointers in the training about reminding oneself that you're good enough and you can do this.	Reminder you're good enough	SC training- pointers to remind self you're good enough	Benefit of regular practice
11	Pointers in the training about reminding oneself that you're good enough and you can do this.	Reminder "You can do this"	SC- able to encourage self to do things	Benefit of regular practice
12	Experienced little "ahas"	Experienced "aha" moments	Learning - experienced aha moments	Benefit of experience
13	Uncertain about how many interventions /strategies to try	Unsure of instructions	Unsure of instruction of training	Impact of circumstances
14	Chose one that felt really relaxing and calming when did it during training	Chose intervention that was relaxing and calming	Chose relaxing calming intervention to practice	Motivation	Benefit of experience
15	Felt like in a trance	Felt like in a trance	Felt trance-like during training	Benefit of experience
16	Related most to that intervention	Related to that intervention most	Related to intervention most	Motivation
17	There was part of the intervention when you are telling oneself that you are allowed to feel a certain way- permission to feel anxious or annoyed	Permission to feel anxious or annoyed	SC interventions - giving self permission to feel negatively	Benefit of experience	Permission
18	Felt really nice to give self permission	Felt nice to give self permission	Giving self permission felt nice	permission
19	Nothing negative related to training remembered	No negative feelings about training	No negatives relating to training	Benefit of experience	No negatives
20	Incorporated interventions into regular meditation	Incorporated interventions into regular meditation	Incorporated practice into regular meditation already done	Prioritisation	Impact of circumstances
21	At work could remind self of positive feeling experienced during meditation by thinking of the sc project	Able to remind self of positive feelings when thinking of SC project	Positive feelings at work thinking of sc project	Benefit of regular practice
22	Almost like a trigger for feeling calmer	Like a trigger for feeling calmer	Triggered to feel calmer at work	Benefit of regular practice
23	Initially had to remind self to do it until it became a habit	Initially needed reminder to practice	Needed prompt to practice initially	Prioritisation
24	Being really busy meant that it was forgotten	Forgotten to do when busy	Forgot to practice when busy	Prioritisation	Impact of circumstances
25	Remind self that practice is non negotiable	Need to remind self that practice is non negotiable	Practice as non negotiable- had to remind self	Prioritisation
26	Motivated to develop the SC part of life	Motivated to develop sc in life	Felt motivated to develop sc	Impact of circumstances	Motivation
27	There are times when you can't find time to do it- distracted by TV.	Times when can't do it	Times when can't practice	Prioritisation
28	Feel that when really busy, mind doesn't settle and feel that not doing it properly	When busy don't practice properly	When busy then felt unable to practice properly	Prioritisation	Impact of circumstances
29	Feels can't quiet mind because everything is too busy	Feels can't quiet mind	Busy mind- unable to quiet it	Impact of circumstances
30	Happens at work when feeling overwhelmed	Difficult to practice when overwhelmed at work	Overwhelm at work causes mind to be too busy to practice SC	Impact of circumstances
31	Twenty other things to do first	Too much needs to be done first	Too many other things to do first so can't practice SC	Prioritisation	Impact of circumstances
32	Can feel like developing a muscle in that you need to practice it regularly	Need to practice regularly	Regular practice needed	Prioritisation	Benefit of regular practice
32	Can feel like developing a muscle in that you need to practice it regularly	Like developing a muscle	Like developing a muscle	Prioritisation
33	Good to think about it and try to do it	Positive experience thinking about sc	Positive thinking about sc	Benefit of regular practice
33	Good to think about it and try to do it	positive experience trying to do it	positive trying to be more sc	Benefit of regular practice
34	Been able to use sc at work	Able to use interventions at work	sc interventions used at work	Impact of circumstances
35	Understood from the training that it was for use at work, easy to use at work, like cpr training/ practice for when need arose.	Understood like cpr practice, it should be used at work	Need to practice regularly so can use at work in times of need- like cpr training	Benefit of regular practice
36	the touch felt like trigger for feelings of calm	Touch as trigger for calm feeling	Touch as trigger for calm	Benefit of experience
37	used before work to have a moment and feel nice and calm walking in to work	Used before work to be nice and calm on arrival	Interventions used before arriving at work so calm on arrival	Benefit of experience
38	feelings about sc before I suppose: Interested in it. Wanted to develop it	Motivated to learn and develop SC before training	Felt motivated to learn and develop sc before training	Motivation
39	felt a bit cheesy and self indulgent	felt self indulgent	Felt sc was self indulgent	Motivation
39	felt a bit cheesy and self indulgent	Felt cheesy	Felt sc was cheesy	Permission
40	feel that was wrong	Need to work around to positive thinking	Has changed attitude to sc	Benefit of experience
40	Its's something we all need	Its's something we all need	Now feels we all need sc	Motivation
41	Trying to work around to thinking, no, it's something we all need	Feel was wrong before	Has changed attitude to sc	Permission	Motivation
42	I think it makes us better at our jobs, better people, better Mum's, better partners	Better Mum's	sc makes us better Mums	Benefit of regular practice
42	I think it makes us better at our jobs, better people, better Mum's, better partners	Better partners	SC makes us better partners	Benefit of regular practice
42	I think it makes us better at our jobs, better people, better Mum's, better partners	Makes us better at our jobs	SC makes us better at our jobs	Benefit of regular practice	Motivation
42	I think it makes us better at our jobs, better people, better Mum's, better partners	Better people	sc makes us better people	Benefit of regular practice
43	We're looking after ourselves so we've got more to give to look after other people,	By looking after ourselves we have more to give others	When we look after selves we have more to give to others	Benefit of regular practice
44	like it's not self indulgent, it makes us better, to be around and to care for yourself.	Makes us better to be around to care for self	SC makes us better to be around and to care for self	Benefit of experience for others
44	like it's not self indulgent, it makes us better, to be around and to care for yourself.	Feelings changed about SC	Has changed attitude to sc	Motivation
45	So that's the aim of the game	Aim of the game to be better to be around	Can achieve positive change with SC	Benefit of regular practice
46	self- compassion is allowing myself to feel certain ways and not beat myself up about it and being like, yeah, it's alright	SC is allowing self to feel certain way	SC- allowing self to feel certain way	Permission
46	self- compassion is allowing myself to feel certain ways and not beat myself up about it and being like, yeah, it's alright	SC is not beating self up about feeling certain way	SC- not beating self up for feeling a certain way	Permission
46	self- compassion is allowing myself to feel certain ways and not beat myself up about it and being like, yeah, it's alright	Sc is accepting it's okay to feel certain way	SC- accepting it's okay to feel certain way	permission
47	Or you don't feel you've been good enough, but you can. Don't stop yourself because of that	SC impact on feeling not been good enough	SC- encouragement to overcome feelings of inadequacy	Benefit of regular practice
47	Or you don't feel you've been good enough, but you can. Don't stop yourself because of that	Confidence to feel able to do things	SC- to build confidence	Benefit of regular practice
47	Or you don't feel you've been good enough, but you can. Don't stop yourself because of that	Confidence to keep going and not stop self	SC- build confidence to keep going	Benefit of regular practice
48	So it's like understanding why you feel a certain way	SC is understanding why you feel a certain way	SC- understand own feelings better	Benefit of regular practice
49	Added interventions into current meditation practice added effect of relaxing	SC interventions enhanced relaxation effect of current meditation practice	SC- enhanced other interventions used	Impact of circumstances	Benefit of experience
50	So it’s, that’s an ongoing, trying to find time like properly making that a non negotiable in my life. And that's for the home practice.	Trying to make non negotiable	Properly making it a non negotiable	Prioritisation
50	So it’s, that’s an ongoing, trying to find time like properly making that a non negotiable in my life. And that's for the home practice.	Ongoing challenge to find time	Ongoing challenge to find time	Prioritisation	Impact of circumstances
51	I don't really find a set time at work through. It was more if something happened at work I’d then use the techniques that I was practicing.	Used sc in response to events at work, not routine	Used sc at work in response to events only	Impact of circumstances
52	Soothing	Soothing effect of SC interventions at work	SC interventions as soothing	Benefit of experience
53	Relaxing to put hand on skin over heart	Relaxing effect of touch	SC interventions as relaxing	Benefit of experience
54	Something primal- also related to breathing	Something primal	SC interventions- felt primal	Benefit of experience
54	Something primal- also related to breathing	Related to breathing	SC interventions- impact on breathing	Benefit of experience
55	Training was part of a process already underway to become more calm, more caring- adding to it	Had already started process of trying become more calm and caring- SC training added to that	SC interventions added to process of change to be calmer and more caring	Benefit of experience	Impact of circumstances
56	Had thought sc was about changing self talk in relation to self image	Had narrow idea of sc before training	Before training- had narrow view of what sc is	Benefit of experience
57	Hadn't thought about sc in relation to negative self talk around criticism of self at work or criticism from others	realise sc useful for countering criticism from others	Sc useful for countering criticism from others	Benefit of experience	Impact of circumstances
57	Hadn't thought about sc in relation to negative self talk around criticism of self at work or criticism from others	realise sc useful for countering negative self talk at work	SC useful for countering negative self talk at work	Benefit of regular practice	Impact of circumstances
58	Sc now has broader application	Understand SC has broader application	Understanding of sc now broader	Benefit of experience
59	Nothing negative came out of interventions	No negative consequence of interventions	No negative consequence of interventions	Benefit of experience	No negatives
60	Felt too uncomfortable and self-conscious at work to fully use interventions but could do partly	uncomfortable/Self conscious using some interventions at work	Discomfort/self conscious using interventions at work	impact of circumstances
61	Uncertain about when the interventions should have been practiced.	Not sure about instructions of training	Not sure about instructions relating to interventions at work	Impact of circumstances
62	Interventions were grounding, calming, made you more rational when going off on a negative spiral	Positive impact of interventions- grounding and calming	Positive impact of interventions- grounding and calming	Benefit of experience
62	Interventions were grounding, calming, made you more rational when going off on a negative spiral	Interventions prevented negative spiral	Interventions prevented negative spiral	Benefit of regular practice
63	Reminding self of benefits of doing interventions in hectic moments with many other things to do and already feeling rubbish can be challenging.	Challenging to remember benefit of interventions in hectic moments	Difficulty remembering benefits of sc when hectic	Impact of circumstances
63	Reminding self of benefits of doing interventions in hectic moments with many other things to do and already feeling rubbish can be challenging.	Challenge to remember benefits of SC when already feeling rubbish	Difficulty remembering benefits of sc when already feeling rubbish	Impact of circumstances
64	Helped to deal with things at work, be less hard on self and notice negative spiral and stopping it- had been quite good at this before- but now slightly less negative at work	Positive impact- helped to deal with things at work	Positive impact of sc- helped to manage work	Benefit of experience
64	Helped to deal with things at work, be less hard on self and notice negative spiral and stopping it- had been quite good at this before- but now slightly less negative at work	Able to be less hard on self	Positive impact of sc- less hard on self	Benefit of experience
64	Helped to deal with things at work, be less hard on self and notice negative spiral and stopping it- had been quite good at this before- but now slightly less negative at work	Able to be less negative at work by noticing and so stopping spiral of negativity	Positive impact of sc- less negative and less spirals of negativity	Benefit of experience
65	Moving to next patient after being rattled, wonders if they feel possibly calmer although not sure how to quantify that	Able to approach next patient more calmly after being with tricky patient prior	Feels may calm more quickly after difficult patients	Benefit of regular practice
65	Moving to next patient after being rattled, wonders if they feel possibly calmer although not sure how to quantify that	Unsure how to quantify impact	Unsure how to quantify impact of interventions	Permission
66	Interventions possibly made her kinder, better, not as rattled with patients- would be nice to think so	Positive impact of interventions- kinder, better, not as rattled with patients	Positive impact of interventions- kinder and less irritable	benefit of experience
66	Interventions possibly made her kinder, better, not as rattled with patients- would be nice to think so	Would be nice to think so	Would like to think interventions have positive impact	Permission
67	This training was part of a process of trying to become kinder and more understanding	Training as part of process already underway to become kinder and more understanding	Training part of a process to be kinder and more understanding	Motivation
68	Aim of process- to be better person- better colleague, better friend, better nurse	Aim of process underway is to be better colleague, better friend and better nurse	Aim of process to be better colleague, friend and nurse	Motivation
69	Trying to be calmer and not spiral in your anger	Trying to be calmer	Motivation to be calmer	Motivation
69	Trying to be calmer and not spiral in your anger	Trying not to spiral in anger	Motivation to be less angry	Motivation
70	Not going in to people's rooms and ranting- not that prone to doing that but definitely wouldn't do it now.	Ranting less to patients	Feels less irritable	Benefit of regular practice
71	Taking anger into patients - now dealing with it first	Dealing with anger before taking it into patients	Feels less irritable after difficult situations	Benefit of experience
72	Sharing with closest friend at work	Shared SC with closest friend at work	Shared sc with colleague- closest friend	Motivation
73	Not wider team	Didn't share learning with wider team	Didn't share SC interventions with wider team	Motivation
74	Has responded to colleagues stress with ideas about interventions to help calm explaining that they find it helpful	Responses to colleagues has aimed to impart calm and describe on experiences	Shared SC learning with colleagues to impart calm	Motivation
75	Trying to pass on idea of being kind to self opportunistically	Opportunistically sharing idea of being kind to self	Opportunistically sharing SC ideas	Motivation
76	Friend too busy for project	Friend too busy for project	Others to busy too learn about sc	Prioritisation
77	Showing friend what she missed out on not doing training	Showing friend what she missed	Felt friend had missed out	Benefit of experience
78	Chatted with friend about impact of self compassion on self and hence on others- nurturing self and able to nurture others	Impact of SC on self and others discussed with work friend	Impact of sc interventions discussed with friend	Motivation
79	More open to being nurturing when you feel looked after and nurtured	More open to nurturing others when feel nurtured and looked after yourself	More open to nurturing others when you feel nurtured/looked after	Benefit of regular practice	Motivation
80	Would be cautious about who I talked to about it- very easy to be mocked	Need to be cautious of who spoke to about it	Cautious about who would speak to about sc	Impact of circumstances
81	Some people are "safe" to talk to about it- like minded people	Some people are like minded	Safe people to talk to would be like minded	Impact of circumstances
81	Some people are "safe" to talk to about it- like minded people	Some people are safe to talk to about it	Safe people to talk to would be like minded	Motivation
82	Two or three people who would be annoyed talking about it- we're hard done by people and everything is a disgrace	Some people would be annoyed if discussed SC with them	Some colleagues would be annoyed talking to them about sc	Impact of circumstances
83	It's part of our role as our job, the compassion, which would lead on to the self-compassion	Compassion leads to self compassion	Compassion leads to sc	Impact of circumstances
83	It's part of our role as our job, the compassion, which would lead on to the self-compassion	compassion part of job role	Compassion is part of nursing role	impact of circumstances
84	Tell future participants to not give up. It totally makes a difference. Journaling helpful to keep track of it- frequency of practice and how felt so could see progression	Journaling can help to see progression with SC activities	Journaling can help to see progression with sc interventions	Impact of circumstances
84	Tell future participants to not give up. It totally makes a difference. Journaling helpful to keep track of it- frequency of practice and how felt so could see progression	SC totally makes a difference	Sc totally makes a difference	Motivation	Benefit of experience
84	Tell future participants to not give up. It totally makes a difference. Journaling helpful to keep track of it- frequency of practice and how felt so could see progression	Tell others learning about SC not to give up	Tell anyone learning about sc not to give up	Prioritisation	Motivation
85	How they want interactions to feel calm, confident, centred and loving	Motivated to make interaction calm , centred, confident and loving	Motivation to interact in calm, centred confident and loving way	Motivation
86	Want other person to feel this too- patient to feel this	Want others to feel calm, confident, centred and loving	Want patients to feel same way	Motivation
87	Reminding self that others feel that way too	Reminding self that others feel same way as you do	SC can remind you that you are feeling same as others	Benefit of experience	Permission
88	Stop berating self and going into negative spiral	Stop berating self	Sc to stop berating self	Benefit of regular practice
88	Stop berating self and going into negative spiral	Stop going into negative spiral	SC to stop negative spiralling	Benefit of regular practice
89	Would be good if you could feel like that all the time and it worked all the time	Would be good to feel like that all the time! Would be good if SC worked all the time	Would like if sc worked all the time!	Benefit of experience
91	Hadn't realised what self-compassion was	No previous knowledge of sc	No previous knowledge of sc	Benefit of experience
91	Hadn't realised what self-compassion was	Have learnt about sc	have learnt about sc	Benefit of experience
92	Reassurance about what sc interventions already practiced	Reassuring to learn about sc	Learning was reassuring	Benefit of experience
92	Reassurance about what sc interventions already practiced	Already was doing sc interventions	SC interventions were already being practiced	impact of circumstances
93	Helpful to learn about SC and the evidence behind it and the value in it	Helpful to understand about evidence or value of SC	Helpful to know sc is evidence based and so has proven value	Motivation
94	Self-compassion beforehand felt self-indulgent/selfish	SC felt self indulgent before	SC felt self- indulgent/ selfish before	Benefit of experience	Permission
95	Allowing self and acknowledging that you're not always going to get it right	allowing and accepting that you make mistakes	SC is allowing/accepting not always right	Permission
96	Self-compassion goes against ideal of getting everything right all the time so is challenging	SC challenges modern ideal of always getting things right	SC goes against cultural ideal of being right all the time	Impact of society
97	understanding some of the feelings underneath some of that, I think is really helpful	Helpful to gain understanding of feelings	SC helps to be more aware of feelings around expectations of self	Benefit of regular practice	Impact of individual
98	increased self awareness over past few months and training helped me understand what I'm, the the impact of what I'm doing	Better understand impact of other self development practices	SC helped understand impact of other self development practice	Benefit of experience	Impact of circumstances
99	freeing- being able to sit with uncomfortable feelings	Feels freedom in acceptance of uncomfortable feelings	SC allows sense of freedom to sit with uncomfortable feelings	Permission	Benefit of experience
100	Previously self-critical	Talking to friend intervention helped remind them to not be so self-critical	Intervention helped to reduce self-criticism	Benefit of regular practice
101	Helpful to know tools to prevent self-criticism	Helpful	Intervention as helpful tool to prevent self-criticism	Benefit of regular practice
101	Helpful to know tools to prevent self-criticism	Learning tools to prevent self criticism	Intervention as helpful tool to prevent self-criticism	Benefit of regular practice
102	Tools already in use but now understand they are evidence of being kind to oneself	Interesting to note how much sc already using	SC already in use through various other techniques already used- interesting to acknowledge how sc fits	Impact of circumstances
103	A new narrative trying not o be so self-critical	Developed a new narrative (through friend intervention)	New narrative available to self through sc to be less self critical	Benefit of regular practice
104	Things to help with reducing self-criticism	Aware of ways to reduce self criticism	Aware of ways to reduce self criticism previously	Impact of circumstances	Benefit of regular practice
105	more conscious of tools after training	More conscious of comforting and reducing self criticism outcome of interventions	Interventions- comforting and reducing self criticism outcome	Benefit of experience
106	Helpful to know that I am being kind to myself	Helpful to be aware that being kind to self	Validation of current practices as sc	Motivation
107	can congratulate myself	Can congratulate self on being kind to self	Pleased that being kind to self already	impact of circumstances
108	Times when more self-compassionate	Can identify times when more self-compassionate	SC times of day identified	Impact of circumstances
109	surprised about the journey that they have been on leading to self-compassion over the past year	Personal journey over past year- surprised by how much sc has featured in outcome of this	SC as outcome of personal journey over past year	Impact of circumstances
110	By allowing time to reflect and be more kind to self since no one else is around to be kind, this has lead to increased self-compassion	Allowing self time to reflect and allowing self to be kind to self	SC- allowing time to reflect and allowing self to be kind to self	Permission
111	The increased value in self generated compassion versus other peoples as it feels heavier, it has more to it.	Self generated compassion feels heavier/meaty/has more to it- more valuable	SC more valuable than other compassion	Benefit of regular practice
112	Needs time investing in it	Need to invest time in making changes	Need to invest time in sc to see benefits	Prioritisation	Benefit of regular practice
113	Time to shift since it was not natural or taught when young so need to practice it	Needs definite practice since it wasn't learnt when young- didn't come naturally	Need to practice SC as requires big shift in thinking and doesn't come naturally/not taught when young	Impact of personality
114	Is that actually the training gives you ideas of how to do it.	Training important to learn ideas for techniques	Training important to learn possible interventions	Benefit of experience
115	Regular short practice may be enough time	Regular short practice may be enough	Regular short sc practice may be enough	prioritisation
116	I've realized is that you need time. You need time to invest in it,	Need to invest time in learning	Need to invest time in sc learning	Prioritisation	Impact of circumstances
117	Entry point for learning self-compassion can vary	Lots of possible entry points for learning	Lots of possible entry points for learning about sc	Impact of circumstances	Motivation
118	I think quite often, you know, people come to it in a time of challenge. And aren't necessarily up for having a really detailed, you know, conversation with themselves about what's actually going on.	People may feel put off, scared or uncomfortable with detailed self analysis during times of challenge so short practice may be all that they can do	Short practice only acceptable to some because detailed self analysis may be barrier	Impact of personality
119	Short bursts of manageable practice as a starting point	Short bursts of practice may be more manageable	Short practice more manageable	Prioritisation	Motivation
120	You can notice a difference with short manageable practice and positive change can begin there	Benefits from short practice can motivate people to start with interest in other practice	Benefit felt from short sc practice can motivate to start other practice	Motivation
121	started looking at things in a bit more detail later partly because I had the time, but also partly because I'd recognize that this felt a positive thing. I'd recognize there was a benefit in this short.	Positive benefit from short practice and extra time lead to further interest in subject of SC	Benefit felt from short sc practice can motivate to start other practice with enough time	Motivation
122	Where to begin with self compassion may depend on how self aware you are	Self awareness may impact on where you can begin with SC	Self awareness may impact on entry point for sc	Impact of personality
123	The teaching was beneficial - opened up new ways of thinking about self-compassion	Teaching was beneficial	Beneficial learning about sc	Benefit of experience
123	The teaching was beneficial - opened up new ways of thinking about self-compassion	Learnt new ways of thinking about SC	Learnt new ways of thinking about sc	Benefit of experience
124	Support to know where to go next after initial entry point into self-compassion is where training helps	Training supported learning about next steps with SC	SC training helps take next steps after initial learning	Motivation	Benefit of experience
125	Support could be training or app	Training or app could offer support with learning	Learning could be through training or an app	Impact of circumstances
126	Support can magnify interest in self-compassion	Support through training can lead to greater interest/intrigue and so tune into things differently	Training as supportive and can increase interest and tune into things differently	Motivation
127	Risk that you stop practicing	Risk of stopping practice always present	Risk of stopping regular practice	Prioritisation
128	Deeper understanding through training of where practices fit into self-compassion theory	Greater understanding where practices fit into sc practice	Regular practices in place already fit into sc and understanding where they fit	Prioritisation
129	There's one that you spoke about. That I can't remember at all.	Incomplete memory of interventions taught	Memory of training lacking	Impact of circumstances
130	Actively engaged with loving kindness intervention in past	Past experience of SC interventions	Had previous experience of sc interventions	Impact of circumstances
130	Actively engaged with loving kindness intervention in past	Actively engaged with SC interventions in past	Actively engaged with sc interventions in past	Impact of circumstances
131	ritualization in loving kindness can be helpful	Enjoyed ritualization/mantra like nature of LKM	Enjoyed ritual nature of some sc interventions	Motivation
132	Practice in past made sense	Intervention used "made sense to me"	Intervention practiced- Made sense to them	Motivation
133	Likes that the intervention was quite short	Liked shorter interventions	Shorter interventions preferred	Prioritisation
134	Calming impact of ritualization	Calming impact of ritual-like practices	Ritualistic interventions as calming	Motivation
135	a formula that is helpful to go through	Helpful to have formulaic interventions	Formulaic interventions helpful	Motivation
136	Prodding into the uncomfortable in loving kindness	Opportunity to explore uncomfortable feelings	Some interventions allowed an opportunity to explore uncomfortable feelings	Benefit of regular practice
137	General belief is wishing well to wider population	Believe in wishing well to wider population	Personal beliefs match to preferred interventions	Impact of personality
138	Practice now entrenched in habit so nothing got in the way	Habitual practice means nothing gets in way of doing it	Practice as a habit to reduce barriers	Prioritisation
139	the sort of comforting touch I do automatically now	Touch as comforting	Comforting intervention	Benefit of experience
139	the sort of comforting touch I do automatically now	Practice become automatic	Interventions become automatic	Prioritisation
140	Frequency of interventions now aware of	More aware of practice frequency after training	Raised awareness of frequency of interventions	Benefit of experience
141	Routine helpful for regular practice and not stopping	Routine helpful to make practice regular	Routine helps with regularity of practice	Prioritisation
142	Routine as an enabler	Routine as enabler for practice	Routine as an enabler for practice	Prioritisation
143	Finding a physical place for practice	Designated physical place for practice also helpful	Designated physical place for practice helpful	Impact of circumstances
144	Sleep better	Benefit includes better sleep	Better sleep as a result	Benefit of experience
145	Gives a sense of control over emotions	Benefit- control of emotions	Better control of emotions as a result	Benefit of experience
146	Tools to relax, to calm down and feel better about oneself	Now aware of tools to help relax and calm	Tools learnt for relaxation and calm	Benefit of experience
146	Tools to relax, to calm down and feel better about oneself	Tools to feel better about oneself	Tools to feel better about self	Benefit of regular practice
147	More balanced	Contribute to emotional balance	Emotional balance better as a result	Benefit of regular practice
148	Probably an impact over the past year	Change over time	Impact of previous self development	Impact of circumstances
149	Less self critical at work	Less self critical at work	Reduced self criticism	Benefit of regular practice
150	Imposter syndrome reduced	Less imposter syndrome	Less imposter syndrome	Benefit of regular practice
151	Anything that involves doing something purely for me feels a bit selfish	Doing things for self feels selfish	Selfish feelings associated with doing things for self	Permission
152	Self-compassion is counteracting the gremlin of selfish feeling	SC counters selfish feelings	SC counters feeling selfish	Permission
153	I feel the value in SC	SC has value	SC feels valuable	Motivation
154	Value of SC related to having a bit of time, Being kind to yourself, knowing yourself and knowing when you, you know, having having having a range of tools to help you keep balance to, you know, are all so important.	Importance of being kind to self	Value of sc from being kind to self	Benefit of experience
154	Value of SC related to having a bit of time, Being kind to yourself, knowing yourself and knowing when you, you know, having having having a range of tools to help you keep balance to, you know, are all so important.	Importance of having range of tools to keep balance	Sc provides tool for emotional balance	Benefit of experience
154	Value of SC related to having a bit of time, Being kind to yourself, knowing yourself and knowing when you, you know, having having having a range of tools to help you keep balance to, you know, are all so important.	Importance of knowing yourself	value of sc in knowing self	Benefit of regular practice
154	Value of SC related to having a bit of time, Being kind to yourself, knowing yourself and knowing when you, you know, having having having a range of tools to help you keep balance to, you know, are all so important.	Importance of having time	value of sc related to having time to do it	Prioritisation
155	Trying to let go of entrenched legacy value	Trying to let go of entrenched legacy values related to SC	Need to let go of legacy value placed in sc	Impact of personality
156	Training helped provide reassurance of external value of sc	Training helped to reassure about external value placed on it	Training reassured them of external validation	Motivation
157	Given sc more kudos	Helpful to them that SC was given more kudos by the training	Training reassured them of external validation- more kudos	Motivation
158	sc is targeted and less broad than self care	SC less broad than self care	SC targeted- less broad then self care	Benefit of experience
159	sc relates to responding to times of need	SC related to responding in times of need	sc in times of need	Benefit of experience	Impact of circumstances
160	value in sc activity every day due to self critical tendency	Value daily sc practice as counters tendency to be self critical	valuable daily sc practice counters self critical tendency	Prioritisation	Benefit of regular practice
161	sc response to when things go wrong or are hard	SC helps when things go wrong or are difficult	sc response to difficulty or when things go wrong	Benefit of experience	Impact of circumstances
162	I've learned something you see!	Learning about SC through the training	Had learnt about sc from training	Benefit of experience
163	Finding time for sc through routine, allowing self time and appreciating value to allow self time	Routine and allowing time by appreciating value helps with SC	Routine and permission, by seeing value, to give time to sc helps with regular practice	Prioritisation	Permission	Motivation
164	journaling as conduit for reflection and self-compassion	Journaling conduit for SC	Journaling conduit to sc	Impact of circumstances
165	Stopping and listening to myself a bit. The friend one	Training increased practice on stopping and listening to self and introduced responding as a friend would	SC involved stopping and listening to self	Benefit of experience
166	Offered advice to others about SC interventions learnt	Shared SC interventions with others	Introduced sc concepts to others when offering advice	Motivation
167	The only one which I wouldn't have don before is that idea of what would you say to someone else and what would one of your friends say to you	New practice since SC training of treating self as a friend	Developed new sc practices	Benefit of regular practice
168	It helps you voice a different version of events	Helpful to voice different version of events	Found sc intervention allowed self to voice different version of events	Benefit of regular practice
169	Helps to voice different point of view	Helpful to voice different point of view	Found sc intervention allowed self to voice different point of view	Benefit of regular practice
170	Nothing negative came out of the interventions	No negatives from interventions	No negatives form interventions	Benefit of experience	No negatives
171	aware of interventions that were liked	Aware of interventions liked	Aware of which interventions were liked	Motivation
172	some interventions re more effective	Some interventions work better	Some interventions work better	Motivation
173	challenge at work that not doing a good job or not worthy	Challenge at work previously - not done a good job or not worthy	Work challenges in past around not doing good job or not worthy	Impact of circumstances	Impact of personality
174	kinder to self about work and less critical	Kinder to self about work/less critical	SC encouraged to be kinder to self and less critical	Benefit of regular practice
175	Not particularly shared it with colleagues	Not shared intervention with colleagues	Did not share with colleagues particularly	Motivation- lack of
176	therapists are very good at beating selves up	Therapists particularly self critical	Therapists particularly self-critical	Impact of personality
177	Suggested to colleague that you imagine what you'd say if someone is saying that to you	Example of sharing learning with colleague	Has shared ideas learnt through training	Motivation
178	potential to bring in other things/interventions	Could see potential to share learning with others at work	Could see potential to share learning	Motivation
179	do mindfulness at work	Already do mindfulness at work	Mindfulness used at work already	Impact of circumstances
180	No direct impact on colleagues or clients/patients identified but indirectly through less stress and anxiety and less imposter syndrome	Indirect impact on clients/colleagues through stress reduction and anxiety reduction and less imposter syndrome	Impact of sc indirectly	Benefit of regular practice
180	No direct impact on colleagues or clients/patients identified but indirectly through less stress and anxiety and less imposter syndrome	Couldn't identify any direct impact of interventions on clients/patients/colleagues	Can't identify direct impact of interventions on patients	Permission
181	setting examples to colleagues of how to mange stressful situations	Setting example to colleagues of how to manage stressful situations	Share learning by setting example of how to manage stressful situations	Benefit of regular practice
182	role modelling	Role modelling self compassion	Role modelling self compassion	Permission- for others
183	having a self critical leader is not a good idea	Not good to have self critical leader at work	Less self criticism makes better leader	Benefit of regular practice
184	having a leader who's able to identify that they don't all get, always get it right is very, very important.	Importance of being able to identify that they don't always get things right- SC helps with this	SC helps to identify when wrong and helps as leader	Benefit of regular practice
185	as a leader they would be less willing to take risks and so restrict options	Self critical leader less likely to take risks and so restrict options	Better leader if takes risks and opens options with less self criticism	Motivation	Benefit of regular practice
186	Do try to provide support and tools to cope to relatives and staff of patients who are struggling and are difficult to manage so may be able to pass tools on but haven't done so yet	Able to see potential for sharing tools with relatives and staff	Sees potential in sharing tools with staff and patients	Motivation	Benefit of regular practice
187	Motivated to tell others because understanding of what it means and value has increased	Motivated to share as better understand concept of sc and the value of sc	More motivated to share as aware of value	Motivation
188	More weight- better understanding of what sc is and why we need it	Able to identify with sc now	better understanding of sc and its value now	Benefit of experience
188	More weight- better understanding of what sc is and why we need it	SC feels weightier	SC feels weightier	Motivation
189	the fact it's a thing. Is really helpful	Helpful to know sc is a thing	Helpful to know that sc is real	Motivation
190	It's proven. That's really helpful in terms of, sort of, accepting that this is a good thing	Helpful to know evidence behind SC	Helpful to know evidence behind sc	Motivation
191	helpful that it is not selfish and has evidence to prove it is helpful	Reassurance that it's not selfish due to evidence of benefit	Reassurance not selfish	Permission
192	helpful to name sc and understand it better	Training helped to name and understand SC	Training helpful- named sc and understood it better	Benefit of experience
193	website was helpful	Website also helpful	website helpful	Benefit of experience
194	Advise others to training to be open minded and open hearted	Advise others to be open hearted and open minded	Need to be open hearted and open minded for training	Impact of personality
195	Need to take learning on board	Need to take learning on board	Need to take learning on board	Prioritisation
196	need to be self aware	Need to be self aware	Need to be self aware	Impact of personality
197	blocks or feeling wrong about connecting with inner self then it would be hard to learn about sc	Hard to learn about sc if blocked to inner self	Hard to learn about sc if blocked to inner self	Impact of personality
198	Few expectations	Few expectations of learning	Few expectations before training	Benefit of experience
199	Hearing a lot about self-care	Hearing a lot about self care	Hearing about self care a lot	Benefit of experience
200	Assumed it would be similar to self-care before	Assumed sc similar to self care before training	Linked to self-care	Benefit of experience
201	assumption around possible influence of self-compassion/self-care on work	had assumed sc could impact working and work/life balance	Held assumption that sc could impact work or work/life balance	Prioritisation	Benefit of experience	Motivation
202	Note of potential transferable skills potentially useful in NHS	assumed training was about trying to bring sc skills into NHS	Training was about bringing sc skills into nhs	Motivation	Benefit of experience
203	Expectation around assessment of process	Thought project was assessing transferability of sc to NHS	Felt training was about transfering sc skills to nhs	Benefit of experience	Motivation
203	Expectation around assessment of process	Thought project was assessing transferability of sc to NHS	Felt training was about transfering sc skills to nhs	Motivation
204	Assessment of most useful learning	Useful learning identified-	Learning was useful	Benefit of experience
205	Description of intervention that was preferred	Useful intervention- able to think about how you would speak to someone else when speaking to self	Intervention was prefered/most useful	Benefit of experience
206	Trying to increase insight into treating yourself as you would treat someone else	Trying to increase insight into treating self as you would treat someone else	Increased insight into treating self better	Benefit of regular practice
207	Describes take home message from training	Take home message around treating self as you would someone else	Main message from training and practice about treating self better	Benefit of experience
208	Main barrier identified	Main barrier existed	Barriers existed	Permission
209	Forgetting to do interventions a major barrier	Forgetting to do intervention as main barrier	Forgetting to practice as main barrier	Impact of circumstances	Motivation	Prioritisation
210	Interventions are not prioritised over other competing priorities in both work and personal life	Competing priorities at work and home	Competing priorities so sc not prioritised	Prioritisation	Impact of circumstances
211	Lack of reminder to think in a self-compassionate way as a practical barrier	Lack of reminder to think in self-compassionate way as a barrier	Need for reminder to practice	Impact of circumstances
212	Not having a time allowed to think about self-compassion a barrier	Not having a time allowed to think in sc way as barrier	Time allowed to practice as barrier	Prioritisation	Motivation	Permission
213	Lack of time to think about the way you manage yourself	Lack of a time to think about the way you manage yourself as a barrier	Lack of time as barrier	Prioritisation
214	Pressure of workload and things to be done at work and outside as barriers	Pressure of workload and things to be done in the rest of life as a barrier	Pressure of workload and life as barrier	Impact of circumstances	Prioritisation
215	Experience was nice	Nice, good positive experience doing sc training	Training as positive experience	Benefit of experience
216	it was a really nice, a good positive experience having an allocated time to to think about the impact of, of how you view things yourself	Positive impact of having allocated time to think about own outlook	Allocated time for training to think about own outlook beneficial	Benefit of experience
217	Positive validation of the fact that it's acceptable to have time to support yourself	Positive validations of the fact that it's ok to have time to support self	Positive reinforcement of need to have time to support self	Permission
218	Positive to think about how you might require some support	Positive to think about how it's ok that you require support sometimes	Positive reinforcement of need to have time to support self	Permission
219	Positive to accept that you may not be feeling good all the time	Positive to think about how it's ok not to be ok sometimes	Permission to feel negativity	Permission
220	Positive to know that it's okay to think about your own self compassion	Positive feeling that it's okay to think about your own self compassion	Permission to feel sc	Permission
221	Physical methods were comforting, releasing and found that really good	Really good learning physical methods of release or comfort with sc	Interventions good- comforting and release felt	Benefit of experience
222	physical methods of, like, release, or comforting or, with self compassion . Um and how you could utilize those in your day or into scenarios where you feel like you need a hug or, physical contact	Good to learn about how you could use the physical methods during your day or during scenarios when comfort/release is required	Learning good to consider when interventions may be best practiced	Benefit of experience
223	Physical methods were comforting, releasing and found that really good	Learnt about how to use interventions at home and work	Learning good to consider where interventions may be best practiced	Benefit of experience
224	Possible implementation of physical interventions during the day or when needed	New learning about these interventions	Interventions felt new	Benefit of experience
225	Ad hoc use of interventions	Not using interventions regularly	Interventions used ad hoc	Prioritisation
226	Interesting to think about internal dialogue and how to make it more positive	Training was good to make you think about normal internal dialogue and how negative it could be compared to when speaking to others	Good to consider negative internal dialogue	Benefit of regular practice
226	Interesting to think about internal dialogue and how to make it more positive	Interesting to think about how internal dialogue could be more positive	Interesting to consider new, more positive way of speaking to self	Benefit of regular practice
227	Can't remember any negative feelings about interventions	Can't recall any negative feeling about interventions	No negative feelings about interventions	Benefit of experience	No negative feeling
228	Written prompts or reminders would have been helpful	Written prompts or reminders would have been helpful	Prompts/reminders would have helped remember the interventions	Impact of circumstances
229	Did n't get chance to look at website or remember it	Didn't get change to look at website but didn't remember it either	Didn't remember the website to look at	Impact of circumstances
230	Lack of work routine a barrier to introducing interventions at work	Lack of work routine barrier to using interventions at work	Lack of work routine as barrier to practicing interventions while at work	Impact of circumstances
231	Lack of routine outside work also a barrier	Lack of routine outside work a barrier to practicing interventions regularly	Lack of routine at home barrier to practicing interventions regularly	Impact of circumstances
232	Increasingly fair to self and less harsh about what needs to be achieved	Feels benefit of trying intervention to be possible- around being fairer to self and less harsh on self about what needs to or can be achieved	Benefits of practice seem possible- fairer and less harsh on self	Benefit of regular practice
233	Also, um and being allowed to, to, to think about that being important within the working day.	Beneficial to be allowed to think about SC being important during working day	Permission to prioritise sc in working day of benefit	permission	Prioritisation
234	Got a greater understanding of what self compassion means	Greater understanding of what sc means	Better understanding of sc now	benefit of experience
235	Place to start finding out more- the website	knows where to find out more about sc now	Better understanding about how to find out more about sc	benefit of experience	Motivation
236	Knew nothing about SC before the training apart form the obvious	Knew nothing about sc before training	Knew nothing of sc previously	benefit of experience
237	Hadn't heard the terminology sc	Not heard of sc before training	Never heard of sc before training	Benefit of experience
238	Now got a clearer idea of what SC is	Clearer idea now of what sc is	Better understanding of sc now	Benefit of experience
239	self-care is broader than SC	Self care is broader than sc	Self care is broader than sc	Benefit of experience
240	sc creates physical feedback and is quite specific	SC specific and creates physical feedback	sc created physical feedback	Benefit of experience
241	Ad hoc practice- no conscious time set aside	No conscious time set aside for practice, very ad hoc only	Practiced in ad hoc way only	Prioritisation
242	Examples of when SC used	SC used when stressed and on teams call or at home	SC used when stressed and on teams call and at home	benefit of experience	Impact of circumstances
243	SC training has changed understanding but not sure about feelings	Training has changed understanding of sc but not sure about feelings	Better understand sc now but feelings not sure changed	Benefit of regular practice
244	Might have helped with dealing with stressful situations since internal dialogue in less negative	Interventions may have helped by changing the way they deal with stressful situations or conflict	Less negative internal dialogue means manage stress better	Benefit of experience
245	it would require more practice to really change the way I felt	Need for more practice to change feelings in response to interventions	Practice important to change feelings	Prioritisation	Benefit of regular practice
246	Interventions chosen because they felt comfortable and easy to remember	Interventions chosen that felt comfortable and easy to remember	Chose comfortable and easy to remember interventions	motivation
247	Interventions were similar to things already done without understanding rationale	Interventions chosen were similar to what they were already doing but without understanding why previously	Interventions chosen- similarities to what already doing	motivation
248	No understanding of value or importance of actions before	Didn't understand value of certain actions or rationale for action before	Validation of current practices as sc	benefit of experience	Impact of circumstances
249	Example of a new understanding of the value of physical touch	Now understood that release felt as a result of physical touch	Intervention acted as release	benefit of experience
250	Unsure about the value of interventions in the moment	Unsure of immediate value of interventions experienced while in stressful situation at work	Unsure of impact of interventions while at work	Permission
251	Positive impact more from greater understanding	Definitely positive understanding sc more	Positive to understand sc better	benefit of experience
252	Positive to see how SC might be brought into work	Positive to see how sc could be used at work	Positive to see potential of sc at work	benefit of experience	Motivation
253	Cycling to work as a practical barrier to using SC interventions	Cycling to work felt to be a practical barrier to the interventions, such as physical touch	Physical barriers to using sc interventions	Impact of circumstances	Impact of circumstances
254	Doing SC interventions in public as a barrier	Doing some interventions in public might look strange	Self-concious using interventions	Impact of circumstances
255	Less positive impact of interventions related to lack of practice	Less positive impact of sc felt to be related to lack of practice	Impact of sc possibly less because of lack of practice	Prioritisation
256	Feels soothed by physical touch	Felt soothed by physical touch intervention	Interventions felt soothing	benefit of experience
257	Calmer maybe	Maybe felt calmer doing physical touch interventions	Intervention felt calming	benefit of experience
258	Colleagues can understand what can be achieved and impact of interventions on colleagues and how helpful they can be	Feel that colleagues understand better what can be achieved and other people benefit from sc approaches knowing how helpful it is	Understand when other colleagues use interventions, the potential	Motivation	Permission
259	Useful principles for clients and patients	Useful to understand sc more for clients- they could use some of principles	SC interventions could be helpful when taught to patients	Motivation	Benefit of regular practice
260	Beneficial in management of long term conditions	Felt learning sc tools could benefit patients who are managing long term conditions	SC tools for long term condition patients	Motivation	Benefit of experience for others
261	Better understanding of what colleagues are doing to look after themselves	Better understanding of other colleagues sc tools	Better understanding of colleagues sc tools/mutual understanding	Motivation
262	Not confident to impart knowledge of SC	Not confident that she know enough about sc interventions to speak to others about them	No confidence to share sc interventions	Motivation
263	Website may have helped to reinforce understanding but didn't look at it.	Could have reinforced learning using website but didn't	Reinforcement of learning may have helped	prioritisation	motivation
264	Increased motivation to share and to learn more	More motivated to share and to learn more	More motivated to share and learn more	motivation
265	sorry, I haven't been doing it	Sorry that they weren't practising interventions more	Sorry not to practice more	Prioritisation
266	Check out website beforehand to better prepare for training	Advise others to review website prior to training	Reading before training may have helped	Impact of circumstances
267	Time goes so quickly	Time has passed too quickly between training and interview to do practice	Not enough time	Prioritisation
268	The seed has been sown	Seed has been sown to practice more	Seed sown	motivation
269	Absolutely loved the learning	Loved the learning	Loved learning	Benefit of experience
270	I've had other things going on lately with with work and things, just about my hours and things. I didn't feel so much compassion	Was not feeling compassion about a situation at work recently	Not feeling compassion previously	Impact of circumstances
271	We should hopefully have a little compassion but it doesn't always happen.	Feels now that we should be more compassionate but it doesn't always happen	Can see need for compassion and lack of it	Benefit of experience
272	Teaching was perfect (to boost compassion)	Teaching was perfect to remind of need for compassion	Training reminded of need for compassion	Benefit of experience
273	No expectations	No expectations of training	No expectations of training	Benefit of experience
274	Feels cynical	Cynical about possible impact of sc before	Cynical about possible impact of sc	Impact of personality	Permission
275	I've been through so much that I think, nothing can make me feel better	Been through so much that feels nothing can make them feel better	Feels nothing can make them feel better	Permission
276	Feels that they have to be hard on themself- not sure why	Previously felt need to be hard on self- not sure why	Hard on self previously	Impact of personality
277	Helped them realise they can self sooth, with a hug	Realisation that self soothing is fine	Permission to self sooth	Permission
278	Time as a barrier	Time as a big barrier to practicing sc in real world	Time as barrier	Prioritisation
279	Can't be selfish at work	Can't do sc interventions at work	SC at work not practical	Impact of circumstances
279	Can't be selfish at work	SC as selfish	Sc as selfish at work	Permission
280	Can't take time while at work because too much else to do	Can't take time at work as have too much else to do	Too much else to do at work	Prioritisation
281	Very hard to step away from things happening at work- so much going on. Have to force self to.	Need to force self to step away from things at work	Need to force self to step away	Permission
281	Very hard to step away from things happening at work- so much going on. Have to force self to.	Difficult to step away from things at work due to amount of things going on	Too much else to do at work- can't step away	Prioritisation	Impact of circumstances
282	Enjoyed hugging self	Enjoyed hugging self	Enjoyed interventions	benefit of experience
283	Other people don't understand what you're going through	Other people don't understand what you're going through so self soothing is helpful	SC helpful because others don't understand how you feel	Benefit of regular practice
284	Giving self acceptance to self sooth- allowing self	Helpful to allow self to hug self	Helpful to allow self to soothe self	benefit of experience
285	If you can reach point of allowing self to soothe self- helpful	Need to reach point of allowing self to hug self	Need to reach point of allowing self to soothe self	Permission	Benefit of experience
286	Some activities more helpful than others	Found some sc activities more helpful than others	Some sc activities more helpful than others	Benefit of experience	motivation
287	Difficult situation at work when negotiating hours and feeling misunderstood, anxious and not responding well- did not feel that there was any allowance for how they were feeling	Feels no allowance for how people are feeling at work	No allowance for how people feeling at work	Impact of circumstances
287	Difficult situation at work when negotiating hours and feeling misunderstood, anxious and not responding well- did not feel that there was any allowance for how they were feeling	Situation at work where lack of understanding lead to feeling misunderstood, anxious but able to explain that they are not superhuman	Able to stand up for self	Impact of personality
288	Need to be assertive in nursing or get pushed to the curb	Feels need to be assertive in nursing or "get kicked to curb"	Nursing as difficult to be heard	Impact of circumstances
289	Pleasantly surprised about how activities made her feel, including talking to self as a friend	Pleasantly surprised about how interventions made them feel	Pleasantly surprised about feelings during interventions	Benefit of experience
289	Pleasantly surprised about how activities made her feel, including talking to self as a friend	Enjoyed talking to friend activity	Specific intervention enjoyed	Motivation
290	Realisation that can speak to self differently	New realisation that they can speak to self differently	Can speak to self differently- realisation	Benefit of experience
291	Did not give self permission to self care before- never	Never gave self permission to self care before	Permission to self care- never before	Permission
292	Knowing you had permission to talk to self differently- didn't occur to them before	Didn't occur to them to talk to self differently	Didn't occur to them to speak to self differently	Benefit of experience
293	Hugging felt engrossing- all completely	Hugging was all engrossing	Felt engrossed during intervention	Benefit of experience
294	Almost like it wasn't me	Almost like it wasn't me	Felt like someone else participating with them in intervention	Benefit of experience
295	Hugging self made them feel cared for	Hugging self made them feel cared for	Felt cared for during interventions	Benefit of experience
296	Feels it's strange but can't articulate why	Can't articulate why they felt this way and felt it was strange to feel this way	Not sure why they felt the interventions made them feel this way- strange	Benefit of experience
297	Didn't practice interventions that didn't feel so engrossing	Only practiced interventions that felt engrossing	Chose engrossing interventions	Motivation
298	No reason for practicing interventions that didn't feel so all engrossing	No reason to practice non engrossing activities	Didn't practice other, non engrossing interventions	Motivation
299	Didn't feel need to schedule time for interventions and did them less over time. Could do them whenever	Felt able to practice interventions at home whenever wished	Could practice at home whenever wished to	Prioritisation
299	Didn't feel need to schedule time for interventions and did them less over time. Could do them whenever	Didn't feel need to schedule time for interventions	Scheduled time for interventions not necessary	Prioritisation
299	Didn't feel need to schedule time for interventions and did them less over time. Could do them whenever	Felt less need to practice interventions over time	Felt less need to practice over time	Prioritisation
300	Fact that did not have distractions at home so could go and practice whenever it suited them- helped feel able to practice in ad hoc way	Lack of distractions at home so could practice interventions whenever it suited	No distractions at home helped with practice	Impact of circumstances
300	Fact that did not have distractions at home so could go and practice whenever it suited them- helped feel able to practice in ad hoc way	Felt able to practice in an ad hoc way	Could practice in ad hoc way at home	Prioritisation
301	Unable to practice interventions when major issues going on in head- need to be in right place	When major issues in head occurred, difficult to practice	Barrier to practice if head full of major issues	Impact of circumstances	Prioritisation
301	Unable to practice interventions when major issues going on in head- need to be in right place	Needed to be in the right place to practice interventions	Mentally had to be in right place to practice	Impact of circumstances
302	Haven't got time to practice or denying that it would help or not help enough meant practicing lessI would be like, O, that, don’t, don't be silly, I haven't got time for that. That doesn't help me right now. That doesn't help me enough.	Practice less when felt it would not help at all or not help enough	Told self practice wouldn't help enough as barrier	Permission	Prioritisation
302	Haven't got time to practice or denying that it would help or not help enough meant practicing less	Practicing less due to lack of time	Time as barrier to practice	Prioritisation
303	Difficult to focus in when particular things going on in mind	Focus on interventions difficult when particular things on mind	Mental distractions as barrier to practice	Impact of circumstances	Prioritisation
304	Generally could practice because things weren't too bad generally	Things had not been too bad so few barriers to practicing	Not many barriers or distractions	Impact of circumstances
305	feelings about self compassion have changed pleasantly	Feelings about sc have changed pleasantly	Feelings about sc changed pleasantly	Benefit of experience
306	Able to support student with learning outcome around self compassion since she felt she knew about the subject	Felt confident to share knowledge of sc with student	Able to share knowledge with student nurse	Motivation
307	Spoke to senior nurse because teaching has been really effective	Spoke to senior nurse because teaching was really effective	Shared positive feelings with senior	Motivation
308	Need to fit SC in to life- importance brought home.	Importance of sc brought home with training	Importance of sc taught through training	benefit of experience
308	Need to fit SC in to life- importance brought home.	Need to fit sc into life	Need to fit sc into life felt during training	prioritisation
309	SC is allowing self and giving self permission to look after self	SC is allowing self to look after self	Allowing self to look after self- sc	permission
310	Hug was nice	Hug was nice	Hug was nice	benefit of experience
311	two most effective interventions	Found two interventions most effective	Two interventions most effective	motivation
312	Stroking head also helpful and do it a lot	Stroking head helped and became aware of doing it a lot	Aware of self soothing activities more	benefit of experience
313	Doing interventions reminded them to give self time and how important it is	Doing interventions reminder of importance of giving self time	Importance of giving self time	Permission	Prioritisation
314	Did know this before but didn't realise importance of it	Awareness of importance of giving self time more now	Importance of giving self time	Permission	Prioritisation
315	Brought home real importance of practicing SC	Training brought home importance of practicing sc	Training in importance of practicing sc	Benefit of experience
316	Also realised how easy it is to do- found it very easy	Realisation about how easy sc is to do	Ease of practicing sc learnt	Benefit of experience
316	Also realised how easy it is to do- found it very easy	Found sc easy	Ease of practicing sc learnt	Benefit of experience
317	Negative things- time and difficulty doing it when other things going on	Difficulty focusing as barrier to sc	Difficulty focusing mind as barrier	Impact of circumstances
317	Negative things- time and difficulty doing it when other things going on	Time as barrier to sc	Time as barrier to sc	Prioritisation
318	No negatives about doing SC	No negatives to sc interventions	no negatives to sc interventions	Benefit of experience	No negatives
319	Feels themself to be a cathartic person- aware that allowing self to be cathartic will prevent festering	Naturally feels like a cathartic person	Personality helped	Impact of personality
319	Feels themself to be a cathartic person- aware that allowing self to be cathartic will prevent festering	Aware that allowing self to be cathartic will prevent problem festering	Personality helped with prevention of festering	Impact of personality
320	Have to embrace difficulty	Feels need to embrace difficulty in life	Feels need to embrace difficulty in life- personality	Impact of personality
321	Taken years to get to this point	Taken years to get to point of being able to embrace difficulty	Process of learning to embrace difficult feelings	Impact of circumstances
322	SC contributed to feeling allowing self and being able to be assertive at work	Sc contributed to allowing self to be assertive at work	SC contributed to feeling more assertive	Permission	Benefit of experience
323	Importance of sticking up for self at work- no one else will necessarily	Aware of importance of sticking up for self at work before training	Aware of need to stick up for self before training	Impact of circumstances	Benefit of experience
324	Didn't have time to do interventions at work	No time to do interventions at work	Time as barrier to interventions at work	Impact of circumstances
325	Need to be available at work	Need to always be available at work	Need to be available at all times at work	Impact of circumstances
326	Can't practice poor time management at work by taking selfish time for me	SC as selfish	Sc as selfish at work	Permission
326	Can't practice poor time management at work by taking selfish time for me	Sc may be poor time management	SC as poor time management	Prioritisation
327	even though it is essential	Sc as essential	SC as essential	Benefit of experience
328	Could lead to increased stress later	Taking time for sc could lead to increased stress later	Time given to sc at work could lead to increased stress later	Prioritisation	Motivation
329	knowledge of sc and practicing at home made them feel generally better day to day	Felt generally better day to day because of home sc practice	SC made them feel better daily	Benefit of regular practice
330	Didn't need to practice as could reach upon that part of themselves	Didn't feel need to practice sc at work as could reach that part of self without practice	Didn't feel need to practice at work since could access positivity from home practice	Benefit of regular practice
331	Pleasantly surprised by the experience and impact generally- take home message	Pleasantly surprised by impact of experience	Pleasantly surprised by impact of experience	Benefit of experience
332	Permission to do interventions was important initially but then after benefits were felt then it makes sense and reasonable to do it so can do interventions needing less permission	Once benefits of sc were felt, it felt reasonable and made sense to continue interventions and permission not required as much	Once benefits of practice felt then made snse to continue and permission not needed	Permission
332	Permission to do interventions was important initially but then after benefits were felt then it makes sense and reasonable to do it so can do interventions needing less permission	Needed to be allowed to do interventions initially	Needed permission initially to practice interventions	Permission
333	Experience of doing bed bath with patient felt better after learning about SC	Experience of caring for patient improved after sc practice	Caring experience improved for patient	Motivation	Benefit of regular practice
334	Feel more caring towards people	Felt able to be more caring towards elderly people "you think, hang on a minute, let's look after them"	Want to look after people	Motivation
335	knowing about self care helped them to also think about importance of care to patients	Knowing importance of self care made me think it's important for patients too	Importance of self care felt so want to share with patients	Motivation
336	If patients can't do their own self care then caring for them is best we can do	Patients unable to do self-care, caring for them is best we can do	Patients unable to self-care- best we can do it do it for them	Motivation
337	Thinks learning SC does help with patients, or hope it does	Learning sc does help with patients	SC learning helps patients- or hopes so	Motivation	Benefit of regular practice
338	Doing a bed bath for someone when it wasn't necessary did make them feel like a better nurse- due to knowledge of SC	Felt example of doing bed bath shows that learning about sc can make us better nurses too	SC learning can make us better nurses	Benefit of experience	Motivation
339	Able to talk through learning outcome with student more easily as it was fresh in her mind	Sharing information about sc with student easily because it was fresh in her mind	Sharing info with student easily	Motivation
340	Learning was helpful and made student feel more cared for- student fed back this to her	Made student feel cared for	Student felt cared for and responded with feedback	Motivation	Benefit of regular practice
340	Learning was helpful and made student feel more cared for- student fed back this to her	Learning helpful for self and others	Learning helpful for self and others	Motivation	Benefit of regular practice
341	Felt that she offered student new insight	Felt able to share new insight with student	Able to share new insight with student	Motivation
342	Need to engross self in learning to get most benefit out of it	Recommends engrossing self in learning to get most benefit	Recommends engrossing self in learning	Motivation
343	Need to concentrate on the learning, imbed the thoughts in your head and really try to entertain the idea to partake in session as best you can	Need to concentrate on learning to embed the thoughts in your head and really try to entertain idea	Need to concentrate on learning and embed thoughts to really entertain ideas	Motivation
344	Asking for more information, resources and people to find out more	Motivated to ask for more information, resources and references	Motivated to learn more- asked for more resources and references	Motivation
differently	Enjoyable experience	Positive experience	Positive feeling about learning	Benefit of experience
	Feel that when really busy, mind doesn't settle and feel that not doing it properly	Mind can't settle	Unable to settle mind at times of busyness	Impact of circumstances
	Initially had to remind self to do it until it became a habit	Habit building	Built habit of practicing over time	Prioritisation
	There are times when you can't find time to do it- distracted by TV.	Distractions	Distractions as barrier to practice	Prioritisation	Impact of circumstances
